# Supplementary material for: A New lncRNA, APTR, Associates with and Represses the CDKN1A/p21 Promoter by Recruiting Polycomb Proteins
Source: PLoS One. 2014 Apr 18;9(4):e95216. doi: 10.1371/journal.pone.0095216 (PMC3991591; doi:10.1371/journal.pone.0095216)
Supplement: Table S2 — siRNA based lncRNA functional screening in MCF10A cells. F-BRAMY2034329_1 was renamed as APTR. The positive control siORC2 and negative control siGL2 were transfected in six to eight wells in each biological replicate. The inhibition of BrdU incorporation by each siRNA is expressed as a % of the extent of inhibition by siORC2. For each lncRNA, we showed the % inhibition for each of three siRNAs and the average and standard deviation of the inhibition. Each siRNA was tested in triplicate. The average inhibition was calculated from all three siRNAs, unless the SD>0.2 x mean, in which case the outlier siRNA was discarded when calculating the average. (XLSX) [file pone.0095216.s012.xlsx]

## Sheet: Sheet1
siRNA screening
Genes Name	% inhibition	% inhibition	% inhibition	average	SD
F-BRAMY2034329_1	224.372	127.748	113.229	120.488	60.4149
F-THYMU1000151_1	113.228	107.629	67.5226	110.428	24.9292
F-THYMU3035557_1	110.21	107.881	71.5633	109.046	21.6717
F-NT2RI2004947_1	113.311	104.181	73.9731	108.746	20.5886
F-HHDPC2009439_1	112.758	104.411	73.7048	108.585	20.5659
ORC2	111.208	111.088	103.212	108.503	4.58211
F-TESTI4050171_1	114.092	102.541	55.7093	108.317	30.917
KGR00121_1	108.01	107.556	54.6132	107.783	30.6985
F-TRACH3033778_1	109.494	105.239	29.5813	107.366	44.9594
CCR06727_1	113.773	106.859	97.8156	106.149	8.00225
F-BRCAN2006529_1	110.186	103.838	102.237	105.42	4.20408
F-TRACH3021651_1	115.808	105.737	92.4552	104.667	11.7134
F-THYMU2013519_1	113.037	95.5106	-20.4077	104.274	72.5164
F-NT2RM2003115_1	109.316	102.467	100.076	103.953	4.79604
F-TESTI2041300_1	104.045	103.306	35.675	103.676	39.262
F-PEBLM2001028_1	107.548	101.171	100.946	103.222	3.74855
F-SKNMC2005251_1	106.083	98.6682	23.181	102.376	45.873
DMC01535_1	108.457	101.561	96.9128	102.31	5.80837
F-TESTI2007067_1	108.235	96.3379	64.4255	102.286	22.654
F-THYMU3047902_1	113.535	101.615	91.4203	102.19	11.0688
F-NOVAR2000897_1	102.87	101.974	101.468	102.104	0.709734
F-BRAWH3000238_1	193.005	103.039	100.977	102.008	52.5468
ORC2	103.909	100.492	100.417	101.606	1.99493
F-OCBBF2029376_1	104.586	103.273	96.7348	101.531	4.20544
ORC2	101.726	101.624	101.142	101.497	0.312337
MPG08961_1	105.415	102.323	96.715	101.484	4.41038
F-TESTI2008488_1	110.187	107.123	87.0739	101.461	12.5536
F-TESTI2034662_1	104.075	103.17	95.3744	100.873	4.78327
F-CTONG2010477_1	105.405	99.4026	97.7132	100.84	4.04226
F-FCBBF1000118_1	104.24	99.8322	98.3418	100.805	3.06677
F-IMR322015567_1	101.407	100.587	99.1792	100.391	1.12659
F-CTONG2011208_1	104.719	98.9476	97.2264	100.298	3.9246
ORC2	105.059	100.141	95.1685	100.123	4.94552
F-NT2RI2027303_1	101.494	101.428	97.3243	100.082	2.38854
ORC2	100.897	100.595	98.4266	99.973	1.34765
AK056822_1	100.741	98.9539	56.0922	99.8472	25.2778
F-NTONG2004502_1	107.611	91.4402	40.4941	99.5257	35.0279
F-NT2RP7019393_1	100.784	99.1488	97.4076	99.1136	1.68866
ORC2	99.9142	98.8904	98.4965	99.1004	0.731815
F-TESTI4007838_1	112.649	96.8281	87.1457	98.8742	12.8741
F-TESTI2030239_1	107.399	90.2474	-16.8991	98.8233	67.3605
F-MESAN2011591_1	103.165	97.2627	95.9373	98.7882	3.84755
F-OVARC1000115_1	99.3104	98.0603	67.1465	98.6853	18.2197
F-SPLEN2010566_1	108.577	100.077	87.3924	98.6822	10.661
ADG04802_1	113.941	103.514	77.1992	98.218	18.9346
ORC2	99.4263	97.7608	95.9248	97.704	1.75146
F-TESTI4030035_1	107.108	87.9413	-0.699959	97.5248	57.5142
F-OCBBF2012040_1	106.887	87.8669	65.8302	97.3768	20.5468
AK124928_1	108.953	85.7572	24.0181	97.355	43.9007
F-FCBBF3008977_1	101.664	96.3132	94.0079	97.3282	3.92751
F-IMR322009651_1	100.118	98.8819	91.6277	96.876	4.58703
MPG03846_1	114.494	92.0359	83.9812	96.8371	15.813
F-BRCAN2007248_1	102.996	96.9935	88.0885	96.0262	7.50089
F-PROST2016918_1	108.26	83.3769	-3.2747	95.8184	58.5486
FMR03427_1	96.1192	94.9951	61.4823	95.5572	19.6812
F-THYMU2026442_1	101.723	101.669	81.9813	95.1244	11.3823
F-UTERU3012932_1	102.935	99.6446	81.9476	94.8424	11.2878
AK025967_1	108.843	98.2052	75.694	94.2473	16.9251
F-TESTI4031897_1	110.236	97.1788	74.1247	93.8464	18.2847
F-TESTI4045609_1	100.476	87.0988	49.0668	93.7875	26.6718
F-TESTI4049928_1	106.173	95.6273	79.5287	93.7762	13.418
F-BRAMY2022671_1	100.84	100.651	79.6364	93.7091	12.1877
F-TRACH3030432_1	99.791	92.3459	87.444	93.1936	6.21703
F-TESTI2019552_1	101.651	96.5288	79.7555	92.6452	11.4529
F-TESTI2012030_1	107.55	89.5519	80.6796	92.5937	13.6909
AK093290_1	103.849	80.9718	65.1997	92.4103	19.4331
F-TESTI4007271_1	109.946	92.9633	73.4289	92.1127	18.2733
KAR06147_1	98.3213	89.5532	88.3067	92.0604	5.45776
F-TESTI4024372_1	108.22	75.6	7.41883	91.9102	51.4355
F-THYMU3015630_1	96.3945	87.138	56.4562	91.7662	20.905
F-BRAMY2026640_1	95.3506	91.0592	88.4367	91.6155	3.49037
ORC2	96.8682	88.8789	88.8322	91.5264	4.62617
F-TESTI2029756_1	99.2126	98.1417	76.7134	91.3559	12.6921
F-THYMU3042096_1	105.074	89.7408	79.0617	91.2922	13.0754
F-SPLEN2033236_1	94.5334	92.5848	86.4485	91.1889	4.21935
F-NT2RP7015916_1	103.694	93.919	75.6565	91.0899	14.2314
F-NT2NE2017792_1	95.6235	89.8461	87.4818	90.9838	4.18837
F-BRSTN2010923_1	94.1435	87.3986	13.6966	90.7711	44.6266
AK095699_1	105.442	75.6458	35.9363	90.5441	34.8707
F-TESTI4008248_1	114.423	66.6324	15.8264	90.5276	49.3059
F-NT2NE2016880_1	102.347	97.2733	71.5678	90.3959	16.5017
AK097655_1	96.3391	84.2374	39.7288	90.2883	29.8111
F-BRHIP3009679_1	91.3616	88.3794	22.6056	89.8705	38.864
F-BRAWH2017174_1	95.4252	93.2691	80.603	89.7658	8.00807
F-HEART2003441_1	93.9009	85.5122	52.7651	89.7065	21.7367
F-TESTI4017389_1	91.9555	86.8442	36.8017	89.3999	30.4749
F-BRAMY2011253_1	92.4626	89.2731	86.3196	89.3518	3.07229
F-TESTI4050979_1	104.735	90.9797	72.0256	89.2469	16.4236
F-TRACH3031891_1	97.6535	80.3992	41.6894	89.0263	28.6593
F-TESTI2049798_1	108.026	81.9672	76.7224	88.9054	16.7657
HRC08377_1	97.9571	92.5859	75.503	88.682	11.7251
F-BRTHA2007302_1	99.8092	83.7516	81.9103	88.4904	9.84552
F-KIDNE2002791_1	90.6985	90.6706	83.4265	88.2652	4.19049
F-HLUNG2016941_1	98.8409	85.3899	80.4446	88.2251	9.52022
F-THYMU2040028_1	105.754	69.9675	26.0246	87.8606	39.9341
F-TKIDN2019198_1	102.808	88.1503	72.0285	87.6622	15.3955
F-TRACH3024379_1	98.7288	76.1067	47.0201	87.4177	25.9216
F-TESTI2035084_1	91.0525	90.1995	80.6743	87.3088	5.76142
F-TKIDN2014029_1	100.015	89.1131	71.4885	86.8723	14.3948
F-TESTI4011119_1	96.2715	77.303	15.6365	86.7873	42.1596
F-TESTI4017698_1	91.342	82.1295	23.4142	86.7357	36.8478
ADB00854_1	88.6284	84.739	57.5973	86.6837	16.9052
F-OCBBF2037080_1	98.8406	93.2284	67.5009	86.5233	16.7112
F-TESTI4013744_1	95.1341	77.8677	50.5628	86.5009	22.4732
F-BRHIP2002863_1	94.077	90.0639	74.0442	86.0617	10.5991
F-TKIDN2003602_1	97.1521	94.53	65.9207	85.8676	17.3242
F-BRAWH3023452_1	99.6895	79.2089	76.8958	85.2648	12.5456
F-BRTHA2016460_1	89.0918	80.6592	50.3321	84.8755	20.3844
F-NT2RI2019767_1	94.638	85.1487	74.6603	84.8157	9.99301
F-UTERU3016313_1	88.0477	81.5573	54.1723	84.8025	17.9796
F-THYMU3032225_1	92.6694	76.8942	48.2824	84.7818	22.5007
CBR01596_1	95.2327	88.3184	69.5565	84.3692	13.2858
AK123543_1	85.1285	83.2178	55.8294	84.1732	16.3921
AK129904_1	84.9585	84.7726	81.7075	83.8129	1.82565
F-TESTI2020439_1	85.8313	80.7155	50.7318	83.2734	18.9612
F-UTERU3020413_1	84.9106	81.549	-31.7922	83.2298	66.4292
F-TESTI4021556_1	97.3003	68.0768	23.2883	82.6885	37.2778
KDN00472_1	92.5431	72.7152	46.104	82.6292	23.3019
F-OCBBF2022361_1	94.29	70.5256	33.689	82.4078	30.5346
F-SPLEN2022303_1	85.9145	78.7567	27.5379	82.3356	31.8393
AK095145_1	85.1116	79.0953	39.5746	82.1035	24.7376
NRB05101_1	98.0849	81.0438	66.9213	82.0167	15.6046
F-MESAN2001044_1	99.2713	75.1571	69.5374	81.322	15.7965
F-BRAWH3009736_1	85.8794	80.9981	76.7978	81.2251	4.54507
F-UTERU2037908_1	95.1169	66.4736	-23.9032	80.7952	62.1211
AK095498_1	96.7903	75.1479	68.5811	80.1731	14.7607
AK055166_1	89.4277	87.3717	62.6746	79.8247	14.8879
F-CTONG3004926_1	95.4989	76.1898	66.8761	79.5216	14.5994
F-BRAWH3014892_1	91.6495	79.6339	67.0912	79.4582	12.2801
AK123100_1	93.3	74.9711	70.0805	79.4505	12.2408
F-BRTHA2036897_1	83.9726	83.1042	70.1833	79.0867	7.72274
F-BRTHA3020833_1	108.61	88.0094	70.1419	79.0757	19.2504
F-BRHIP3011339_1	85.0024	81.5567	69.4504	78.6698	8.16803
AK058169_1	89.3746	67.7437	8.51899	78.5591	41.8591
AK055142_1	100.546	56.1423	11.7028	78.3443	44.4218
F-SMINT2016539_1	94.4319	71.7729	66.132	77.4456	14.9785
F-TESTI2012140_1	76.8068	76.1704	14.2863	76.4886	35.9139
AK057923_1	88.0051	64.5226	39.2217	76.2638	24.3973
KMR00121_1	80.5305	71.9294	23.4239	76.23	30.7894
HKR06161_1	94.6003	57.6085	0.636248	76.1044	47.3347
F-FCBBF3018633_1	79.6568	76.5847	70.2636	75.5017	4.78934
AK057493_1	80.2436	70.0443	11.4465	75.144	37.1276
F-THYMU3005332_1	79.6152	70.334	42.7673	74.9746	19.1652
F-BRACE2025750_1	77.6245	73.57	72.5292	74.5746	2.69207
F-TESTI4024476_1	79.8205	69.3028	20.1984	74.5617	31.8242
COL05593_1	213.726	93.281	55.7419	74.5115	82.5382
F-UTERU2002503_1	80.1749	77.5109	65.2701	74.3186	7.94866
F-KIDNE2016195_1	89.9287	71.5409	60.8049	74.0915	14.7285
F-BRCAN2021029_1	74.0692	74.038	-27.7152	74.0536	58.7563
AK092831_1	83.2717	64.7489	-6.05582	74.0103	47.1448
F-N1ESE2002628_1	89.7508	69.6066	61.5819	73.6464	14.5124
F-PLACE1001239_1	75.3181	71.9171	-21.8017	73.6176	55.1166
F-SPLEN2008545_1	90.479	51.4665	-11.3702	70.9727	51.3869
F-COLON2000641_1	78.3324	73.8139	60.7127	70.953	9.15157
AK125532_1	109.008	73.3549	67.7178	70.5363	22.3898
F-KIDNE2009837_1	71.3263	70.3383	66.5908	69.4184	2.49816
F-THYMU2013289_1	82.4274	67.9232	57.8738	69.4081	12.344
AK097694_1	72.2945	66.0778	32.929	69.1862	21.1626
AK055150_1	88.9373	49.0613	4.48214	68.9993	42.2494
FBR01735_1	80.145	68.2389	58.5206	68.9682	10.8306
F-BRAMY3012346_1	96.9865	73.613	61.0476	67.3303	18.2383
F-BRAWH3004787_1	102.142	69.59	64.8	67.195	20.3185
F-BLADE2007043_1	94.3776	69.9568	64.2897	67.1232	15.9884
F-BRACE3012548_1	106.937	75.6132	56.61	66.1116	25.4138
F-TESTI4047970_1	109.606	74.5285	56.8672	65.6979	26.8444
F-TRACH3032156_1	73.5659	63.8286	56.0382	64.4776	8.78185
F-BRACE3035139_1	70.7791	57.4594	-11.3545	64.1192	44.0808
F-PLACE7018990_1	108.473	65.6739	61.9987	63.8363	25.8364
F-CTONG2001669_1	72.628	64.2554	53.8469	63.5768	9.40892
F-PLACE6007761_1	69.1145	57.4338	10.7966	63.2741	30.8557
AK025619_1	71.9561	53.7911	4.20047	62.8736	35.0714
F-BRSTN2003915_1	71.1052	57.5726	56.8238	61.8339	8.03796
F-BRACE3038302_1	65.5248	57.6568	30.9276	61.5908	18.1353
F-BRAWH3037539_1	94.9755	63.1016	59.2433	61.1725	19.6113
AK055933_1	101.573	66.284	55.7605	61.0222	23.996
F-TESTI2044758_1	65.6962	55.6419	42.7068	60.6691	11.5248
F-BRCAN2020343_1	63.2985	56.2721	-8.07297	59.7853	39.3352
AK094634_1	65.0633	54.1047	21.6352	59.584	22.5845
F-BRAMY2015645_1	71.1234	47.7699	23.2041	59.4467	23.9622
F-NT2RP7019761_1	89.4394	61.3537	57.448	59.4008	17.4524
F-TESTI2005619_1	60.3982	58.2069	14.3668	59.3025	25.9668
F-TRACH3027787_1	111.446	72.281	44.717	58.499	33.5324
F-TESTI4050677_1	60.6369	59.6067	55.1642	58.4692	2.90825
F-CD34C3000330_1	99.6795	58.354	58.0116	58.1828	23.9588
AK092667_1	263.356	110.65	5.16972	57.9097	129.811
F-BRAMY2029624_1	106.736	62.1959	52.4175	57.3067	28.9537
F-NB9N42000381_1	85.3442	57.2648	56.2576	56.7612	16.5101
F-SKMUS2005944_1	63.495	49.515	7.49341	56.505	29.1474
F-BRHIP3024692_1	60.3312	56.7867	51.9501	56.356	4.2071
AK124949_1	63.5225	49.0258	19.6399	56.2742	22.3583
F-BRACE3019114_1	97.2849	63.0549	49.3728	56.2139	24.6795
F-BRAWH3043348_1	87.3066	57.5373	54.8601	56.1987	18.0099
F-BRHIP3042734_1	100.739	59.6304	52.4529	56.0416	26.0544
F-TESTI2041615_1	60.864	49.3868	-11.3558	55.1254	38.8095
F-TESTI2046074_1	110.319	71.5261	37.9017	54.7139	36.2394
AK093362_1	56.7257	52.1421	26.048	54.4339	16.5481
F-BRAMY3002805_1	85.6485	58.1138	49.4654	53.7896	18.8952
F-BRAMY2039755_1	84.5164	55.4314	51.886	53.6587	17.9037
AK021673_1	63.8797	43.2621	16.7453	53.5709	23.6287
F-BRAWH3000059_1	90.6619	55.2057	51.5731	53.3894	21.5958
F-BRAMY2021974_1	62.0189	50.4294	47.3187	53.2557	7.74691
AK093746_1	55.0356	51.3035	34.8169	53.1695	10.7589
F-BRAMY2017531_1	87.0927	55.4788	50.5098	52.9943	19.8429
F-THYMU2028480_1	100.926	62.9136	42.2564	52.585	29.7596
AK123440_1	55.8097	55.3306	46.194	52.4448	5.41864
F-SPLEN2030070_1	98.2182	65.1827	39.6891	52.4359	29.3455
AK054623_1	61.6164	42.4276	18.4588	52.022	21.6229
AK091365_1	84.3947	62.0237	41.8947	51.9592	21.2599
F-TESTI2026026_1	108.518	60.7434	42.9432	51.8433	33.91
F-BRACE3030556_1	115.166	52.853	50.651	51.752	36.6286
F-TESTI2041016_1	93.2311	58.0881	45.1397	51.6139	24.8847
F-BRACE2041784_1	100.986	53.1837	49.4482	51.316	28.7377
F-BNGH42006837_1	95.1015	59.6164	42.3797	50.9981	26.8821
F-SYNOV2018426_1	52.9034	48.7989	31.4219	50.8512	11.4037
AK098676_1	94.4528	64.058	37.4631	50.7605	28.516
F-BRALZ2013177_1	54.9591	45.1162	19.6816	50.0376	18.2039
AK094325_1	115.291	54.507	44.2036	49.3553	38.4151
AK054718_1	53.9758	42.6226	5.45239	48.2992	25.3806
ADR02445_1	53.2802	41.7973	21.934	47.5388	15.8587
F-TESTI2043051_1	50.3765	43.2637	-19.6041	46.8201	38.5146
AK091547_1	55.682	37.9129	19.7036	46.7974	17.9896
F-BRHIP3012974_1	68.8814	47.571	45.0265	46.2988	13.1
F-TESTI2024003_1	96.2278	47.793	44.7689	46.281	28.8764
AK123766_1	50.053	41.4351	16.2657	45.744	17.5563
F-TESTI2053080_1	98.7568	60.8659	30.0083	45.4371	34.4342
F-TESTI2036571_1	64.7588	48.8605	41.9262	45.3934	11.7059
F-TESTI2046720_1	109.366	49.6331	41.0142	45.3237	37.2253
AK000872_1	93.2598	48.0776	41.7799	44.9287	28.0811
F-BRTHA3015494_1	75.9195	46.7268	42.9551	44.8409	18.0421
F-THYMU3024994_1	90.0628	56.9865	32.0913	44.5389	29.0818
F-TESTI4014094_1	51.198	35.5531	10.9594	43.3756	20.2845
F-PEBLM2008815_1	94.3292	51.7257	34.7658	43.2458	30.6879
F-BRHIP2018785_1	58.9746	46.1463	39.1043	42.6253	10.0746
F-BRCAN2008180_1	87.4167	50.4893	33.3097	41.8995	27.6476
FMR00318_1	100.807	47.6958	35.6177	41.6567	34.6802
F-TESTI2027578_1	51.3243	31.1633	-3.99184	41.2438	27.9947
AK097541_1	112.769	63.2594	15.4031	39.3313	48.6851
AK095549_1	50.9322	26.853	-11.4312	38.8926	31.4501
AK094154_1	57.4544	19.7402	-18.9751	38.5973	38.2158
F-TESTI2025424_1	98.1046	53.0371	23.8121	38.4246	37.4267
F-BRHIP3032052_1	98.7789	47.1189	29.3313	38.2251	36.0743
AK097943_1	122.653	48.6553	26.4984	37.5769	50.3528
F-OCBBF3021694_1	62.9909	40.8442	31.9239	36.384	15.9959
F-BRCOC2017877_1	64.9482	42.3677	29.2753	35.8215	18.0456
AK125176_1	104.514	57.9104	12.4078	35.1591	46.0541
F-BRAWH2016696_1	82.1631	39.9441	30.3192	35.1317	27.5768
AK093265_1	97.2905	47.5163	22.1289	34.8226	38.2345
F-UTERU3015545_1	97.8531	46.9019	20.7919	33.8469	39.1922
LFL02369_1	37.5701	33.1903	28.9782	33.2462	4.29624
AK091265_1	101.752	53.195	12.8407	33.0178	44.5189
ADG06783_1	51.5249	35.7039	28.581	32.1424	11.7435
AK095178_1	52.211	33.5537	30.0314	31.7926	11.9194
F-TESTI2004245_1	113.161	50.458	13.1178	31.7879	50.5548
F-BRHIP2022929_1	92.7638	43.4157	18.6411	31.0284	37.7341
AK096266_1	30.3831	28.5873	1.04914	29.4852	16.4421
AK123315_1	52.6586	31.9866	26.7382	29.3624	13.7037
HKR04119_1	99.6687	34.1218	24.0797	29.1007	41.0507
F-COLON2002446_1	99.1195	36.5542	21.3746	28.9644	41.209
AK095210_1	57.7509	34.6219	21.6786	28.1502	18.2742
AK056401_1	100.716	39.8052	16.1415	27.9734	43.6327
AK055100_1	65.89	32.9835	18.1723	25.5779	24.424
F-ADRGL2001732_1	104.668	34.4312	15.5189	24.975	46.9724
AK055090_1	25.9844	23.1112	1.49843	24.5478	13.3849
F-BRACE3027922_1	37.38	28.3392	19.4915	23.9153	8.9444
F-IMR322010617_1	38.4521	25.6074	16.9806	21.294	10.8046
F-TBAES2008346_1	111.499	46.3801	-4.14354	21.1183	57.9747
F-BRAWH3043194_1	96.5567	32.2008	9.53725	20.869	45.1437
F-BRACE2029967_1	87.7794	30.1788	10.5016	20.3402	40.1598
AK055570_1	43.1503	20.8781	19.3173	20.0977	13.3322
F-BRTHA2000539_1	102.211	24.0397	14.5473	19.2935	48.1074
F-BRAMY2010632_1	41.5934	21.0332	13.9772	17.5052	14.3479
AK098763_1	133.33	21.7369	13.2014	17.4692	67.0284
AK091594_1	74.5255	17.8986	16.2496	17.0741	33.1798
AMR01253_1	81.4545	29.7162	3.23978	16.478	39.7815
FBR05123_1	40.8104	16.542	15.8215	16.1818	14.2239
F-PROST2013431_1	94.4617	32.1066	-0.0403308	16.0331	48.049
GL2	16.5122	14.9628	6.62103	15.7375	5.3201
F-BRAWH3027176_1	29.4542	18.2161	13.041	15.6286	8.39117
AK057473_1	105.196	40.0736	-9.01022	15.5317	57.2903
AK091527_1	53.3967	20.5943	10.2938	15.4441	22.5091
GL2	21.7469	6.66473	-9.41835	14.2058	15.5853
AK090895_1	82.7088	17.8058	10.4127	14.1092	39.7781
F-HHDPC2002468_1	52.5783	14.901	11.1273	13.0141	22.9202
AK092541_1	67.1366	22.1973	1.32004	11.7587	33.6334
F-BRCOC2009230_1	12.5152	9.99457	-0.266433	11.2549	6.77018
F-TESTI4036976_1	74.7372	18.6503	0.366594	9.50847	38.7535
AK057515_1	106.16	15.3349	2.96958	9.15224	56.3474
LFL00486_1	69.1039	22.5747	-5.46682	8.55395	37.6654
GL2	5.94356	5.74414	-13.2893	5.84385	11.047
GL2	25.834	7.27392	2.15912	4.71652	12.4575
AK022898_1	77.8546	20.2202	-11.6274	4.29641	45.356
GL2	14.0303	7.25	0.953134	4.10157	6.54009
F-BRHIP3031483_1	92.7299	8.3863	-1.61354	3.38638	51.8243
AK090676_1	47.4646	15.7819	-11.4679	2.15704	29.494
AK097956_1	125.436	19.7366	-18.7243	0.506164	74.648
GL2	1.16841	-0.958333	-32.5572	0.105037	18.8875
F-TESTI4048809_1	46.281	10.7079	-11.7118	-0.501969	29.244
GL2	-0.499059	-0.569314	-4.34823	-0.534187	2.20232
GL2	-0.421492	-2.97729	-16.729	-1.69939	8.77096
GL2	2.18674	-0.851852	-3.28439	-2.06812	2.74116
GL2	-2.92408	-3.54121	-10.0262	-3.23264	3.93438
GL2	23.0091	0.306573	-6.92453	-3.30898	15.619
GL2	1.67689	-2.24684	-4.69854	-3.47269	3.21591
GL2	-0.835522	-3.86405	-5.47322	-4.66864	2.35477
F-TESTI2037519_1	93.9273	-4.56146	-6.96831	-5.76488	57.5699
GL2	0.156147	-5.18471	-6.96512	-6.07492	3.70601
GL2	0.386923	-12.5097	-12.8364	-12.6731	7.54196
F-FCBBF3014195_1	100.905	-10.6865	-15.2819	-12.9842	65.794
F-BRAWH2011086_1	56.7861	-14.2419	-16.4926	-15.3673	41.6729
